# Supplementary material for: Relative Age Effect in Olympic Karate: Evidence from Tokyo 2020
Source: J Funct Morphol Kinesiol. 2025 Nov 21;10(4):456. doi: 10.3390/jfmk10040456 (PMC12641906; doi:10.3390/jfmk10040456)
Supplement: Supplementary file 1 [file jfmk-10-00456-s001.zip]

Archive with 1 entries (1 files):
- jfmk-3982795-supplementary.pdf
